# Supplementary material for: Ethnobotany and Medicinal Potential of Wild Edible Fruit Species in Kut Chum District, Yasothon Province, Thailand
Source: Biology (Basel). 2026 Apr 30;15(9):711. doi: 10.3390/biology15090711 (PMC13163093; doi:10.3390/biology15090711)
Supplement: Supplementary file 1 [file biology-15-00711-s001.zip]

Archive with 1 entries (1 files):
- biology-4285591-supplementary.pdf
